# Supplementary material for: A high-throughput HPLC method for simultaneous quantification of pyrethroid and pyriproxyfen in long-lasting insecticide-treated nets
Source: Sci Rep. 2022 Jun 11;12:9715. doi: 10.1038/s41598-022-13768-z (PMC9188574; doi:10.1038/s41598-022-13768-z)
Supplement: Supplementary file 2 — Supplementary Data. [file 41598_2022_13768_MOESM2_ESM.xls]

## Sheet: Supplementary data 1
Insecticide treated nets (ITNs) approved by World Health Organization Prequalification Team for Vector Control Products (PQT-VC)*
PQT/VC Ref Number	Product Name	Applicant	Additional Manufacturers	Product Type	Active Ingredient/Synergist	Concentration	Formulation Type	Reference Product	Date of Prequalification	Status of Prequalification	Basis of Listing	Additional Information
006-001	DuraNet LN	Shobikaa Impex Private Limited		ITN	Alpha-cypermethrin	150D - 5.8 g/kg (261 mg/m2)	Long-lasting insecticidal net (LN)		2017-12-07	Active	Prequalified (Converted)
006-003	DuraNet Plus	Shobikaa Impex Private Limited		ITN	Alpha-cypermethrin, Piperonyl Butoxide (PBO)	150D - 6.0 g/kg (270 mg/m2) Alpha-cypermethrin; 2.2 g/kg (99 mg/m2) PBO	Long-lasting insecticidal net (LN)		2020-08-13	Active	Prequalified by WHO
002-001	Interceptor	BASF AGRO B.V. Arnhem (NL) Freienbach Branch		ITN	Alpha-cypermethrin	75D - 6.7 g/kg (200 mg/m2) 100D - 5.0 g/kg (200 mg/m2)	Long-lasting insecticidal net (LN)		2017-12-08	Active	Prequalified (Converted)
002-002	Interceptor G2	BASF AGRO B.V. Arnhem (NL) Freienbach Branch		ITN	Alpha-cypermethrin, Chlorfenapyr	75D - 3.2 g/kg (100 mg/m2) Alpha-cypermethrin; 6.4 g/kg (200 mg/m2) Chlorfenapyr 100D - 2.4 g/kg (100 mg/m2) Alpha-cypermethrin; 4.8 g/kg (200 mg/m2) Chlorfenapyr	Long-lasting insecticidal net (LN)		2018-01-29	Active	Prequalified (Converted)	The submission of long-term field study data is pending
014-001	MAGNet	V.K.A. Polymers Pvt. Ltd		ITN	Alpha-cypermethrin	150D - 5.8 g/kg (261 mg/m2)	Long-lasting insecticidal net (LN)	006-001	2018-02-19	Active	Prequalified (Converted)
009-001	MiraNet	A to Z Textile Mills Limited		ITN	Alpha-cypermethrin	130D - 4.5 g/kg (180 mg/m2)	Long-lasting insecticidal net (LN)		2018-02-21	Active	Prequalified (Converted)	The submission of long-term field study data is pending
001-004	OLYSET Net	Sumitomo Chemical Co., Ltd	A to Z Textile Mills Limited, Net Health Limited	ITN	Permethrin	150D - 20 g/kg (800 mg/m2)	Long-lasting insecticidal net (LN)		2017-12-07	Active	Prequalified (Converted)
001-005	OLYSET PLUS	Sumitomo Chemical Co., Ltd	A to Z Textile Mills Limited, Net Health Limited, Vector Health International Co, LTD	ITN	Permethrin, Piperonyl Butoxide (PBO)	150D - 20 g/kg (800 mg/m2) Permethrin; 10 g/kg (400 mg/m2) PBO	Long-lasting insecticidal net (LN)		2018-01-29	Active	Prequalified (Converted)	The submission of long-term field study data is pending
026-001	Panda Net 2.0	Life Ideas Biotechnology Co. Ltd		ITN	Deltamethrin	120D - 1.8 g/kg (61.2 mg/m2)	Long-lasting insecticidal net (LN)		2018-05-03	Active	Prequalified (Converted)	The submission of long-term field study data is pending
005-001	PermaNet 2.0	Vestergaard Sarl		ITN	Deltamethrin	75D - 1.8 g/kg (54 mg/m2) 100D - 1.4 g/kg (56 mg/m2) 150D - 1.4 g/kg (56 mg/m2)	Long-lasting insecticidal net (LN)		2017-12-08	Active	Prequalified (Converted)
005-002	PermaNet 3.0	Vestergaard Sarl		ITN	Deltamethrin, Piperonyl Butoxide (PBO)	Roof 100D - 4.0 g/kg (120 mg/m2) Deltamethrin; 25.0 g/kg (750 mg/m2) PBO Sides 75D - 2.8 g/kg (84 mg/m2) Deltamethrin 100D - 2.1 g/kg (84 mg/m2) Deltamethrin 150D - 2.1 g/kg (84 mg/m2) Deltamethrin	Long-lasting insecticidal net (LN)		2018-01-29	Active	Prequalified (Converted)
036-002	Reliefnet Reverte	Real Relief Health ApS		ITN	Deltamethrin	120D - 1.8 g/kg (61.2 mg/m2)	Long-lasting insecticidal net (LN)	026-001	2021-01-25	Active	Prequalified by WHO
003-003	Royal Guard	Disease Control Technology LLC		ITN	Alpha-cypermethrin, Pyriproxyfen	120D - 5.5 g/kg (208 mg/m2) Alpha-cypermethrin; 5.5 g/kg (208 mg/m2) PBO 150D - 5.0 g/kg (225 mg/m2) Alpha-cypermethrin; 5.0 g/kg (225 mg/m2) PBO	Long-lasting insecticidal net (LN)		2019-03-29	Active	Prequalified by WHO
003-001	Royal Sentry	Disease Control Technology LLC		ITN	Alpha-cypermethrin	150D - 5.8 g/kg (261 mg/m2)	Long-lasting insecticidal net (LN)	006-001	2017-12-07	Active	Prequalified (Converted)
003-002	Royal Sentry 2.0	Disease Control Technology LLC		ITN	Alpha-cypermethrin	120D - 5.8 g/kg (203 mg/m2)	Long-lasting insecticidal net (LN)		2019-02-06	Active	Prequalified by WHO
018-001	SafeNet	Mainpol GmbH		ITN	Alpha-cypermethrin	75D - 6.7 g/kg (200 mg/m2) 100D - 5.0 g/kg (200 mg/m2)	Long-lasting insecticidal net (LN)	002-001	2018-02-19	Active	Prequalified (Converted)
028-002	Tsara	Moon Netting FZCO		ITN	Deltamethrin	120D - 2.2 g/kg (81.5 mg/m2)	Long-lasting insecticidal net (LN)		2020-08-14	Active	Prequalified by WHO
028-001	Tsara Boost	Moon Netting FZCO		ITN	Deltamethrin, Piperonyl Butoxide (PBO)	130D - 3.0 g/kg (120 mg/m2) Deltamethrin; 11.0 g/kg (440 mg/m2) PBO	Long-lasting insecticidal net (LN)		2018-01-29	Active	Prequalified (Converted)	The submission of long-term field study data is pending
028-004	Tsara Plus	Moon Netting FZCO		ITN	Deltamethrin, Piperonyl Butoxide (PBO)	Roof 130D - 3.0 g/kg (120 mg/m2) Deltamethrin; 11.0 g/kg (440 mg/m2) PBO Sides 100D - 2.5 g/kg (100 mg/m2) Deltamethrin	Long-lasting insecticidal net (LN)		2018-01-29	Active	Prequalified (Converted)
028-003	Tsara Soft	Moon Netting FZCO		ITN	Deltamethrin	75D - 2.7 g/kg (81 mg/m2) 100D - 2.0 g/kg (80 mg/m2) 150D - 2.0 g/kg (84 mg/m2)	Long-lasting insecticidal net (LN)		2020-10-09	Active	Prequalified by WHO	Following re-assessment of the product conducted in response to investigation of complaints and 12/12/19 suspension of the prequalification decision
014-002	VEERALIN	V.K.A. Polymers Pvt. Ltd		ITN	Alpha-cypermethrin, Piperonyl Butoxide (PBO)	130D - 6.0 g/kg (216 mg/m2) Alpha-cypermethrin; 2.2 g/kg (79.2 mg/m2) PBO	Long-lasting insecticidal net (LN)		2018-01-29	Active	Prequalified (Converted)	The submission of long-term field study data is pending
015-001	Yahe LN	Fujian Yamei Industry & Trade Co. Ltd		ITN	Deltamethrin	50D - 2.3 g/kg (55.5 mg/m2) 75D - 1.85 g/kg (55.5 mg/m2) 100D - 1.4 g/kg (56 mg/m2)	Long-lasting insecticidal net (LN)		2018-02-19	Active	Prequalified (Converted)	The submission of long-term field study data is pending
021-001	Yorkool LN	Tianjin Yorkool International Trading Co., Ltd		ITN	Deltamethrin	75D - 1.8 g/kg (54 mg/m2) 100D - 1.4 g/kg (56 mg/m2) 150D - 1.4 g/kg (56 mg/m2)	Long-lasting insecticidal net (LN)	005-001	2018-02-19	Active	Prequalified (Converted)
* WHO - Prequalification of Medical Products downloaded on 7th of December 2021 from the WHO website "https://extranet.who.int/pqweb/vector-control-products/prequalified-product-list?field_product_type_tid=100&field_pqt_vc_ref_number_value=&title=&field_applicant_tid=&field_active_ingredient_synergis_tid="
